# Supplementary material for: Co-Hydrothermal Carbonization of Goose Feather and Pine Sawdust: A Promising Strategy for Disposal of Sports Waste and the Robust Improvement of the Supercapacitor Characteristics of Pyrolytic Nanoporous Carbon
Source: Molecules. 2024 Dec 25;30(1):26. doi: 10.3390/molecules30010026 (PMC11722056; doi:10.3390/molecules30010026)
Supplement: Supplementary file 1 [file molecules-30-00026-s001.zip]

Archive with 1 entries (1 files):
- molecules-3356117-supplementary.pdf
